# Supplementary material for: A New and Rapid LC-MS/MS Method for the Determination of Cysteamine Plasma Levels in Cystinosis Patients
Source: Pharmaceuticals (Basel). 2024 May 16;17(5):649. doi: 10.3390/ph17050649 (PMC11124818; doi:10.3390/ph17050649)
Supplement: Supplementary file 1 [file pharmaceuticals-17-00649-s001.zip]

Archive with 1 entries (1 files):
- pharmaceuticals-2892830-supplementary.pdf
